# Supplementary material for: Two-dimensional ultrasound signs as predictive markers of massive peri-operative blood loss in placenta previa suspicious for placenta accreta spectrum (PAS) disorder
Source: PLoS One. 2022 Oct 14;17(10):e0276153. doi: 10.1371/journal.pone.0276153 (PMC9565412; doi:10.1371/journal.pone.0276153)
Supplement: S1 Dataset — (CSV) [file pone.0276153.s001.csv]

ID	age	wt	g	p	pcs	gadeli	EC	PRC	FFP	PC	Hys	Vligae	Blyn	bowel	blad	ureter	los	ICU	PAS	CZ	PL	BWI	MT	PB	FEM	UVH	SPH	BV	PFV
1	43	73.8	6	5	1	266	0	0	0	0	1	0	0	0	0	0	9	0	0	1	1	0	0	0	0	0	0	0	0
2	30	100	3	1	1	266	1	2	0	0	0	0	0	0	0	0	4	0	0	0	0	0	0	0	0	3	3	3	3
3	39	60	8	1	1	258	0	7	2563	3	1	0	0	0	0	1	27	1	2	1	0	0	0	0	0	0	0	0	0
4	45	78	3	2	2	268	1	4	1000	0	1	0	0	0	0	0	9	0	3	1	1	1	0	0	0	1	1	1	1
5	30	58	4	2	1	252	1	3	500	0	1	0	0	0	1	0	6	0	3	1	1	1	1	0	0	1	0	1	1
6	35	58.2	3	1	0	261	1	2	0	0	0	0	0	0	0	0	34	0	0	0	0	0	0	0	0	0	0	0	0
7	32	70	3	2	2	240	0	8	1000	6	1	0	0	0	0	0	7	1	3	1	1	0	0	1	0	1	1	1	1
8	39	76	2	1	1	229	0	6	1000	6	1	0	0	0	0	0	10	1	2	1	0	1	0	1	1	1	0	1	0
9	36	60.5	3	2	2	259	1	3	500	0	1	1	0	0	0	0	6	0	2	1	1	1	1	1	0	1	1	1	1
10	35	69	3	2	2	245	1	3	500	0	1	0	0	0	0	0	7	0	2	1	1	1	1	1	0	1	0	0	1
11	40	80	7	1	0	241	1	0	0	0	0	0	0	0	0	0	60	0	0	0	0	0	0	0	0	0	0	0	0
12	44	56	4	3	3	245	1	6	1500	0	1	0	0	0	0	0	10	1	2	1	1	1	1	1	0	1	1	1	1
13	28	62.7	3	2	0	269	1	0	0	0	0	0	0	0	0	0	5	0	0	0	0	0	0	0	0	0	0	0	0
14	28	80.7	3	2	0	205	0	2	0	0	0	0	0	0	0	0	5	0	0	0	0	0	0	0	0	0	0	0	0
15	31	64.7	1	0	0	251	1	0	0	0	0	0	0	0	0	0	5	0	0	0	0	0	0	0	0	0	0	0	0
16	36	87	3	1	1	244	0	8	2115	12	1	0	0	0	1	0	14	1	2	1	1	1	1	1	0	1	1	1	1
17	40	55.5	3	2	0	259	0	0	0	0	0	0	0	0	0	0	4	0	0	1	1	0	0	0	0	1	0	0	0
18	31	66	1	0	0	254	1	0	0	0	0	1	0	0	0	0	10	0	0	0	1	0	0	0	0	0	0	0	0
19	35	63	2	1	0	277	1	0	0	0	0	0	0	0	0	0	4	0	0	0	0	0	0	0	0	0	0	0	0
20	31	76.3	1	0	0	268	1	4	614	0	0	1	0	0	0	0	8	1	0	0	1	1	0	0	0	1	0	0	1
21	32	70	3	2	2	269	1	2	500	0	1	0	0	0	0	0	6	0	1	0	0	1	0	1	0	1	0	0	0
22	40	58.7	3	2	0	235	0	7	631	6	1	0	0	0	0	0	9	0	0	1	1	0	0	0	0	1	0	0	0
23	42	51.5	3	2	0	238	0	2	0	0	0	0	0	0	0	0	8	0	0	1	0	0	0	0	0	0	0	0	0
24	38	94.8	3	1	1	256	1	2	0	0	0	0	0	0	0	0	7	0	0	1	0	0	0	0	0	0	0	0	0
25	29	60	3	2	2	259	1	4	1000	0	0	0	0	0	0	0	5	0	0	1	0	0	0	0	0	0	0	0	0
26	34	60.9	3	1	1	256	1	0	0	0	0	0	0	0	0	0	4	0	0	1	0	0	0	0	0	0	0	0	0
27	38	56	2	1	1	264	1	1	0	0	1	0	0	0	0	0	4	0	0	0	0	1	0	0	0	0	0	0	0
28	34	65.4	2	1	1	243	0	2	0	0	0	0	0	0	0	0	8	0	0	0	0	0	0	0	0	0	0	0	0
29	35	66	5	3	2	255	1	0	0	0	0	0	0	0	0	0	23	0	0	0	0	0	0	0	0	0	0	0	0
30	24	58	2	0	0	251	1	1	0	0	0	0	0	0	0	0	9	0	0	0	1	1	0	0	0	0	1	0	1
31	39	87.7	5	2	2	250	1	4	1000	6	1	0	0	0	0	0	6	0	3	1	1	1	1	1	0	1	1	1	1
32	37	62	2	1	1	261	0	1	0	0	0	0	0	0	0	0	4	0	0	0	0	0	0	0	0	0	0	0	0
33	38	84	4	2	2	216	0	8	1621	6	1	0	0	0	0	0	20	0	3	1	1	1	1	0	0	1	1	0	1
34	25	50.5	3	2	2	254	1	1	0	0	0	0	0	0	0	0	5	0	0	1	0	0	0	0	0	0	0	0	0
35	22	67	3	2	2	232	0	2	0	0	1	0	0	0	0	0	5	0	2	1	1	1	1	1	1	1	1	1	1
36	29	66	1	0	0	248	1	0	0	0	0	0	0	0	0	0	6	0	0	0	0	0	0	0	0	0	0	0	0
37	33	71	4	2	2	243	1	5	616	0	1	0	0	0	0	0	24	1	2	1	1	1	1	1	0	1	1	1	1
38	39	60	4	3	0	243	0	0	0	0	0	0	0	0	0	0	4	0	0	0	0	0	0	0	0	1	0	0	0
39	25	54	4	3	2	252	1	1	582	0	1	0	0	0	0	0	6	0	2	1	1	0	0	0	0	1	1	1	1
40	37	70.5	5	1	1	263	1	0	0	0	0	0	0	0	0	0	4	0	0	1	0	0	0	0	0	0	0	0	0
41	36	55.6	7	3	1	238	1	1	0	0	1	0	0	0	0	0	26	0	2	1	1	1	1	1	0	1	1	1	1
42	32	63.4	6	2	1	225	0	3	655	0	1	0	0	0	0	0	11	0	2	1	1	1	1	1	0	1	1	1	1
43	35	78	2	1	1	259	1	0	0	0	0	0	0	0	0	0	1	0	0	0	0	0	0	0	0	0	0	0	0
44	34	55.4	2	1	1	247	0	3	529	0	1	0	0	0	0	0	9	0	2	1	1	1	1	1	0	1	1	1	1
45	28	73	2	1	1	239	0	2	676	2	1	0	0	0	0	0	10	0	1	1	1	1	1	0	0	1	1	1	1
46	33	63.7	3	2	1	241	0	0	0	0	0	0	0	0	0	0	3	0	0	0	0	0	0	0	0	0	0	0	0
47	40	58.4	1	0	0	265	0	1	0	0	0	0	0	0	0	0	4	0	0	1	0	0	0	0	0	0	0	0	0
48	37	97.1	5	4	0	257	0	1	0	0	0	0	0	0	0	0	3	0	0	0	0	0	0	0	0	0	0	0	0
49	44	73	4	1	1	246	0	0	0	0	0	0	0	0	0	0	4	0	0	1	0	1	1	0	0	0	0	0	0
50	43	63.3	1	0	0	258	1	0	0	0	0	0	0	0	0	0	5	0	0	0	0	0	0	0	0	0	0	0	0
51	39	76.9	3	1	0	259	1	2	0	0	0	0	0	0	0	0	5	0	0	0	1	0	0	0	0	0	0	0	0
52	37	61	5	3	2	211	0	6	1231	6	1	0	0	0	0	0	6	1	2	1	1	1	1	1	0	1	0	0	1
53	30	55	2	0	0	267	1	2	0	0	0	0	0	0	0	0	8	0	0	0	0	0	0	0	0	0	0	0	0
54	31	58	1	0	0	257	1	0	0	0	0	0	0	0	0	0	4	0	0	1	0	0	0	0	0	0	0	0	0
55	33	70	1	0	0	250	0	0	0	0	0	0	0	0	0	0	3	0	0	1	0	0	0	1	0	0	0	0	0
56	24	76.9	2	1	1	251	1	1	0	0	0	0	0	0	0	0	5	0	0	0	1	0	0	0	0	1	0	0	0
57	31	46.8	2	1	0	205	1	0	0	0	0	0	0	0	0	0	4	0	0	1	0	0	0	0	0	0	0	0	0
58	27	60.5	1	0	0	266	1	0	0	0	0	0	0	0	0	0	3	0	0	0	0	0	0	0	0	0	0	0	0
59	41	65	3	1	1	231	1	0	0	0	0	0	0	0	0	0	28	0	0	1	1	0	0	0	0	0	0	0	0
60	24	62.8	3	1	0	259	1	0	0	0	0	0	0	0	0	0	4	0	0	1	0	0	0	0	0	0	0	0	0
61	38	76.9	3	1	0	272	1	2	0	0	1	0	0	0	0	0	5	0	0	0	0	0	0	0	0	0	0	0	0
62	33	72	2	1	1	266	1	21	4355	4	1	0	0	0	0	0	9	1	2	1	1	1	1	1	0	1	0	1	1
63	24	63.9	2	1	1	266	0	6	1000	6	1	0	0	0	0	0	7	0	2	1	1	1	1	0	0	1	0	1	1
64	39	77.5	1	0	0	263	1	1	0	0	0	0	0	0	0	0	5	0	0	0	0	0	0	0	0	0	0	0	0
65	39	69.1	2	1	1	257	1	0	0	0	0	0	0	0	0	0	4	0	0	0	0	0	0	0	0	0	0	0	0
66	44	53	3	2	0	239	0	3	0	0	1	0	0	0	0	0	7	0	0	1	1	0	0	0	0	0	0	0	0
67	34	70	3	2	2	257	1	1	0	0	1	0	0	0	0	0	11	0	1	1	1	0	1	1	0	1	1	1	1
68	33	65.9	1	0	0	264	1	2	0	0	0	0	0	0	0	0	8	0	0	0	1	0	0	0	0	0	0	0	0
69	36	63.3	2	1	1	270	1	2	0	0	1	1	0	0	0	0	10	0	1	1	0	1	1	1	0	1	0	1	0
70	28	62.2	1	0	0	252	0	0	0	0	0	0	0	0	0	0	5	0	0	1	0	0	0	0	0	0	0	0	0
71	45	56	4	2	2	252	1	7	1617	6	1	0	0	0	0	0	13	1	1	1	1	1	1	1	0	1	1	1	1
72	40	68	4	1	0	220	1	0	0	0	0	0	0	0	0	0	30	0	0	0	0	0	0	0	0	0	0	0	0
73	33	66.6	2	4	2	268	1	0	0	0	0	0	0	0	0	0	5	0	0	0	0	0	0	0	0	0	0	0	0
74	45	76.4	5	4	0	267	1	2	0	0	0	0	0	0	0	0	4	0	0	1	1	0	0	0	0	1	1	0	0
75	30	63	3	1	2	244	1	10	1543	10	1	0	0	0	1	0	19	1	2	1	1	1	1	0	0	1	1	1	1
76	32	62	3	0	0	234	0	0	0	0	0	0	0	0	0	0	47	0	0	0	0	0	0	0	0	0	0	0	0
77	30	65.6	2	1	0	251	0	0	0	0	0	0	0	0	0	0	5	0	0	0	0	0	0	0	0	0	0	0	0
78	34	49	3	2	2	256	1	2	0	0	1	0	0	0	0	0	9	0	2	1	1	0	1	1	0	1	0	0	1
79	31	45	2	0	0	210	0	4	505	0	0	0	0	0	0	0	9	1	0	0	0	0	0	0	0	0	0	0	0
80	30	77.5	4	3	3	250	0	4	500	0	1	0	0	0	0	0	5	0	3	1	1	1	1	0	0	1	1	1	1
81	37	57	3	1	1	240	1	3	0	0	1	0	0	0	0	0	6	0	2	1	1	0	1	0	0	1	0	1	1
82	36	67	2	1	1	251	1	3	0	0	1	0	0	0	0	0	9	0	2	1	1	1	1	1	0	1	0	1	1
83	33	65	6	4	0	189	0	4	714	0	0	0	0	0	0	0	29	0	0	0	0	0	0	0	0	0	0	0	0
84	41	90	3	2	2	244	1	6	1277	10	1	0	0	0	0	0	9	0	1	1	1	1	1	1	0	1	1	1	1
85	41	55	4	3	0	231	0	2	1000	0	1	0	0	0	0	0	20	0	2	1	1	1	0	0	0	0	0	0	0
86	43	66.2	1	0	0	265	1	1	0	0	0	0	0	0	0	0	32	0	0	0	0	0	0	0	0	0	0	0	0
87	37	71	4	3	0	262	1	9	2180	6	1	0	0	0	0	0	7	1	0	1	1	0	0	0	0	0	0	0	0
88	26	79.6	1	0	0	261	1	1	0	0	0	0	0	0	0	0	4	0	0	1	0	0	0	0	0	0	0	0	0
89	41	113.7	1	0	0	274	1	0	0	0	0	0	0	0	0	0	6	0	0	0	0	0	0	0	0	0	0	0	0
90	24	58.1	1	0	0	254	1	2	500	0	0	0	0	0	0	0	5	0	0	1	1	0	0	0	0	0	0	0	1
91	35	65	3	2	2	245	1	3	500	0	1	0	0	0	0	0	8	0	2	1	1	0	1	1	0	1	1	1	1
92	38	67.5	2	1	1	266	1	1	0	0	0	0	0	0	0	0	4	0	0	1	0	0	0	0	0	0	0	0	0
93	39	49	1	0	0	265	1	2	668	0	0	0	0	0	0	0	4	0	0	0	0	0	0	0	0	0	0	0	0
94	39	68	5	4	4	238	1	6	1214	0	1	0	0	0	1	0	37	1	3	1	1	1	1	1	0	1	1	1	1
95	34	70	3	2	2	263	0	3	528	0	1	0	0	0	0	0	7	0	1	1	1	1	1	1	0	0	0	0	0
96	37	63	6	3	2	262	0	1	0	0	1	0	0	0	0	0	18	0	1	1	1	1	0	0	0	1	1	1	1
97	41	64	2	1	1	251	1	0	0	0	1	0	0	0	0	0	8	0	0	1	0	0	0	0	0	0	0	0	0
98	33	66.8	4	2	2	260	1	1	0	0	0	0	0	0	0	0	4	0	0	0	0	0	0	0	0	0	0	0	0
99	39	57	5	3	0	258	0	3	500	0	0	0	0	0	0	0	4	0	0	0	1	0	0	0	0	0	0	0	1
100	38	75	8	5	0	268	1	3	607	0	0	0	0	0	0	0	4	0	0	0	0	0	0	0	0	0	0	0	0
